# Supplementary material for: Characterization of 67 Confirmed Clustered Regularly Interspaced Short Palindromic Repeats Loci in 52 Strains of Staphylococci
Source: Front Microbiol. 2021 Oct 22;12:736565. doi: 10.3389/fmicb.2021.736565 (PMC8571024; doi:10.3389/fmicb.2021.736565)
Supplement: Supplementary file 3 [file Data_Sheet_3.xlsx]

## Sheet: protospacer
Strain		5'		3'
		12 11 10 9 8 7 6 5 4 3 2 1		1 2 3 4 5 6 7 8 9 10 11 12 13
JS395	crRNA	ACGAGAAUA		GAUCGAUAACUA
	protospacer	ATAAATGTT		AAATAGACATAA
AR_0470	crRNA	ACGAGAAUA		GAUCGAUAACUA
	protospacer	TACGCAATT		ATAAAAAAGTAA
AR_0472	crRNA	UAGUUAUCGAAU		CUCGU
	protospacer	TTTCTTCCAAAT		ACCAC
N920143	crRNA	ACGAGAAC		AAUCAGAGAAUA
	protospacer	TCTACTTG		ATTTTCTGAATC
063228	crRNA	AC		GAUCGAUAACUA
	protospacer	TA		ATAAAAAAGTAA
	crRNA	AC		GAUCGAUAACUA
	protospacer	GT		AGTTATTGGTAA
HKU09-01	crRNA	ACGAGAAC		AAUCAGAGAAUA
	protospacer	AAAAATAA		CAACCGTAACAA
	crRNA	ACGAGAAC		AAUCAGAGAAUA
	protospacer	TAAACACA		ACTTGGAAAAGA
	crRNA	ACGAGAAC		AAUCAGAGAAUA
	protospacer	GTACCAGC		GGAATTAATGAG
	crRNA	ACGAGAAC		AAUCAGAGAAUA
	protospacer	ATTATTGT		GCAAAAGAAAGA
	crRNA	ACGAGAAC		AAUCAGAGAAUA
	protospacer	TACACTAT		TAAGCAAGAGGT
XNO62	crRNA	AC		UGAUCGAUAACUA
	protospacer	TA		AACTTAGTCAAAT
	crRNA	AC		UGAUCGAUAACUA
	protospacer	TA		AACTTATTCAAAT
	crRNA	AC		UGAUCGAUAACUA
	protospacer	TA		AACTTAGTCAAAT
	crRNA	AC		UGAUCGAUAACUA
	protospacer	TA		AACTTATTCAAAT
	crRNA	AC		UGAUCGAUAACUA
	protospacer	GA		ATTGCTATATGAG
	crRNA	AC		UGAUCGAUAACUA
	protospacer	GG		ATTGCTATATGAG
	crRNA	AC		UGAUCGAUAACUA
	protospacer	GA		ATTGCTATATGAG
	crRNA	AC		UGAUCGAUAACUA
	protospacer	GT		AGCGATTCTGACA
	crRNA	AC		UGAUCGAUAACUA
	protospacer	GT		AACGATTCTGACA
	crRNA	AC		UGAUCGAUAACUA
	protospacer	GT		AACGGTTCTGACA
	crRNA	AC		UGAUCGAUAACUA
	protospacer	GT		AGCGATTCTGACA
	crRNA	AC		UGAUCGAUAACUA
	protospacer	GT		AACGATTCTGACA
	crRNA	AC		UGAUCGAUAACUA
	protospacer	GT		AACGGTTCTGACA
	crRNA	AC		UGAUCGAUAACUA
	protospacer	GT		AGCGATTTTGACA
	crRNA	AC		UGAUCGAUAACUA
	protospacer	GC		AGCGATTCTGACA
	crRNA	AC		UGAUCGAUAACUA
	protospacer	GC		AACGATTCTGACA
	crRNA	ACGAGAAC		CAUUCGAUAACUA
	protospacer	TTAGTAAA		GATTATTAAGGTA
	crRNA	ACGAGAAC		CAUUCGAUAACUA
	protospacer	TTAGTAAA		GATTTTCAAGATA
	crRNA	ACGAGAAC		CAUUCGAUAACUA
	protospacer	TTAGTAAA		GATTATTAAGGTA
	crRNA	ACGAGAAC		CAUUCGAUAACUA
	protospacer	TTAGTAAA		GATTTTCAAGATA
	crRNA	ACGAGAAC		UAUUCGAUAACUA
	protospacer	ATATTTGT		ATCAGAGAGAGCA
MSHR1132	crRNA	ACGAGAAC		GAUCGAUAACUA
	protospacer	GAAAGTAA		AAAAACAAACAA
	crRNA	ACGAGAAC		GAUCGAUAACUA
	protospacer	GTTATCAC		AATCATAAAAGA
	crRNA	ACGAGAAC		GAUCGAUAACUA
	protospacer	GAAAGTTA		ATTAAAAAAATA
	crRNA	ACGAGAAC		GAUCGAUAACUA
	protospacer	TTTTACGA		AAACAAAAAACA
	crRNA	ACGAGAAC		GAUCGAUAACUA
	protospacer	GGTAAAGA		AAAATAAACAAC
	crRNA	ACGAGAAC		GAUCGAUAACUA
	protospacer	GAACATTA		AAAAAATAAAAA
	crRNA	ACGAGAAC		GAUCGAUAACUA
	protospacer	TTGATAAA		TAAATTAAGGAA
	crRNA	ACGAGAAC		GAUCGAUAACUA
	protospacer	TAAAAAAC		TAAACTATTAAA
	crRNA	ACGAGAAC		GAUCGAUAACUA
	protospacer	TAAAAAAC		ATAAACTATTAA
	crRNA	ACGAGAAC		GAUCGAUAACUA
	protospacer	CATTAATC		AAATGATGTAGA
	crRNA	ACGAGAAC		GAUCGAUAACUA
	protospacer	CATTAATC		AAAAACAAATGA
	crRNA	ACGAGAAC		GAUCGAUAACUA
	protospacer	CAAAATAT		ACAAACAACACA
	crRNA	ACGAGAAC		GAUCGAUAACUA
	protospacer	CAAAATAT		AAAACAAACAAC
	crRNA	ACGAGAAC		GAUCGAUAACUA
	protospacer	CAAAATAT		CACAAAAGAAAT
	crRNA	ACGAGAAC		GAUCGAUAACUA
	protospacer	ACCAATTC		AACATAAAGGAA
	crRNA	ACGAGAAC		GAUCGAUAACUA
	protospacer	ACCAATTC		AACAAAAAGGAA
	crRNA	ACGAGAAC		GAUCGAUAACUA
	protospacer	AAAAATTG		TATAAACATCAC
	crRNA	ACGAGAAC		GAUCGAUAACUA
	protospacer	TAATGAAC		AAAATAACAATT
	crRNA	ACGAGAAC		GAUCGAUAACUA
	protospacer	TAATGAAC		AAACTATATGAA
	crRNA	ACGAGAAC		GAUCGAUAACUA
	protospacer	AAATGACA		CACAAAAGAAAT
	crRNA	ACGAGAAC		GAUCGAUAACUA
	protospacer	ACATAACA		ATAAAAAAGATA
	crRNA	ACGAGAAC		GAUCGAUAACUA
	protospacer	AAAACATT		AAATAAACAATA
	crRNA	ACGAGAAC		GAUCGAUAACUA
	protospacer	TAAAAGAC		TAAACTATTAAA
	crRNA	ACGAGAAC		GAUCGAUAACUA
	protospacer	AAATCATT		ATAAAAAAGATA
	crRNA	ACGAGAAC		GAUCGAUAACUA
	protospacer	ACCAATTC		AACATAAAGGAA
	crRNA	ACGAGAAC		GAUCGAUAACUA
	protospacer	AAATAACA		AACAATAGAATT
	crRNA	ACGAGAAC		GAUCGAUAACUA
	protospacer	CCTTAAGG		TTACGATTACGT
	crRNA	ACGAGAAC		GAUCGAUAACUA
	protospacer	TAGTATTA		GATTAAGTTATA
	crRNA	ACGAGAAC		GAUCGAUAACUA
	protospacer	GTTGTTGA		CATACGAACGCA
	crRNA	ACGAGAAC		GAUCGAUAACUA
	protospacer	GTTGTTGA		CATACAAAGCAG
	crRNA	ACGAGAAC		GAUCGAUAACUA
	protospacer	TCCGCTTA		TCGAACCTTTTA
	crRNA	ACGAGAAC		GAUCGAUAACUA
	protospacer	GTTAACTG		GCGATTCTGACA
	crRNA	ACGAGAAC		GAUCGAUAACUA
	protospacer	GTTAACTG		ACGATTCTGACA
	crRNA	ACGAGAAC		GAUCGAUAACUA
	protospacer	GTTAACTG		ACGGTTCTGACA
	crRNA	ACGAGAAC		GAUCGAUAACUA
	protospacer	GTTAACTG		GCGATTTTGACA
	crRNA	ACGAGAAC		GAUCGAUAACUA
	protospacer	GTTAGCTG		GCGATTCTGACA
	crRNA	ACGAGAAC		GAUCGAUAACUA
	protospacer	GTTAGCTG		ACGATTCTGACA
	crRNA	ACGAGAAC		GAUCGAUAACUA
	protospacer	GTTAGCTG		ACGGTTCTGACA
	crRNA	ACGAGAACU		AUUCGAUAACUA
	protospacer	CGGTAAAGA		GCAAATAACACA
	crRNA	ACGAGAACU		AUUCGAUAACUA
	protospacer	CGGTAAAGA		GACAAACAAAAA
	crRNA	ACGAGAACU		AUUCGAUAACUA
	protospacer	TTAAAGTTC		AGTCAACAAAAT
	crRNA	ACGAGAACU		AUUCGAUAACUA
	protospacer	TTTTTAAGA		GAAAAATAAACA
	crRNA	ACGAGAACU		AUUCGAUAACUA
	protospacer	AGGAGATTT		GCAAATAACACA
	crRNA	ACGAGAACU		AUUCGAUAACUA
	protospacer	AGAAGATTT		GAAAAAAAAAAA
	crRNA	ACGAGAACU		AUUCGAUAACUA
	protospacer	AACAAGAAT		AGATAACTAAAA
TSCC54	crRNA	ACGAGAAU		GAUCGAUAACUA
	protospacer	TCTTGTAT		GTTATATGCGTT
	crRNA	AAC		GAUCGAUAACUA
	protospacer	GAA		TTCATTAATAGT
	crRNA	AAC		GAUCGAUAACUA
	protospacer	GCA		TTTATTGACAGA
	crRNA	AC		GUUUCA
	protospacer	AC		CGAGAC
	crRNA	AC		GUUUCA
	protospacer	AA		AAAAAG
	crRNA	AAC		GUUUCA
	protospacer	GGA		AATTGC
	crRNA	AAC		GUUUCA
	protospacer	GGA		AATTCG
	crRNA	AC		GUUUCA
	protospacer	AT		AACGTA
	crRNA	AC		GUUUCA
	protospacer	GT		AACGTA
	crRNA	AC		GUUUCA
	protospacer	AT		AACGTT
	crRNA	AC		GUUUCA
	protospacer	AG		TAAAGA
	crRNA	AC		GUUUCA
	protospacer	TC		AAGCGG
	crRNA	AC		GUUUCA
	protospacer	TC		ACGCGG
	crRNA	AC		GUUUCA
	protospacer	CC		TAGTGT
FDAARGOS_153	crRNA	UUAUCGAUC		GUUC
	protospacer	CTTTATTGT		TTTA
	crRNA	UUAUCGAUC		GUUC
	protospacer	CCAACCTAA		AGTT
	crRNA	UUAUCGAUC		GUUC
	protospacer	ATTTAATAT		CTTG
	crRNA	UUAUCGAUC		GUUC
	protospacer	ATCTTAATA		CTAC
	crRNA	UUAUCGAUC		GUUC
	protospacer	ATCTTAATA		CTTT
	crRNA	UUAUCGAUC		GUUC
	protospacer	TCTTTAATT		TGTT
	crRNA	UUAUCGAUC		GUUC
	protospacer	CCTTTAAAT		TTTT
	crRNA	UUAUCGAUC		GUUC
	protospacer	TTTATAATA		TTTT
	crRNA	UUAUCGAUC		GUUC
	protospacer	GTGTTAGAT		TGTT
	crRNA	UUAUCGAUC		GUUC
	protospacer	CAGTATTAT		CTCT
	crRNA	UUAUCGAUC		GUUC
	protospacer	AATAATCTA		CTAA
	crRNA	UUAUCGAUC		GUUC
	protospacer	GTTTATAAT		TTTT
	crRNA	UUAUCGAUC		GUUC
	protospacer	CCTCATTCA		TATA
	crRNA	UUAUCGAUC		GUUC
	protospacer	CGAAAAGTT		TATG
	crRNA	UUAUCGAUC		GUUC
	protospacer	ATAAACTTA		TTCT
	crRNA	UUAUCGAUC		GUUC
	protospacer	CCTAATTAT		CACT
	crRNA	UUAUCGAUC		GUUC
	protospacer	TTTTTGAAT		GTCT
	crRNA	UUAUCGAUC		GUUC
	protospacer	GAGATGGTA		ATGA
	crRNA	UUAUCGAUC		GUUC
	protospacer	CCCACTTCC		TACC
	crRNA	UUAUCGAUC		GUUC
	protospacer	AATGTTATT		TTAC
	crRNA	UUAUCGAUC		GUUC
	protospacer	TCCGCTTTT		TTTA
	crRNA	UUAUCGAUC		GUUC
	protospacer	AAATTTGTT		TACT
	crRNA	UUAUCGAUC		GUUC
	protospacer	AAATCTTTT		TATT
	crRNA	UUAUCGAUC		GUUC
	protospacer	TGTGCTTTT		TTTA
	crRNA	UUAUCGAUC		GUUC
	protospacer	CCCAAATTG		CTAT
	crRNA	UUAUCGAUC		GUUC
	protospacer	TAGAAATTA		AAAT
	crRNA	UUAUCGAUC		GUUC
	protospacer	TAGAAATTA		GAAT
	crRNA	UUAUCGAUC		GUUC
	protospacer	TAGAGATTA		GAAT
	crRNA	UUAUCGAUC		GUUC
	protospacer	TAGAAACTA		AAAT
	crRNA	UUAUCGAUC		GUUC
	protospacer	ATTCCATCA		TTGC
	crRNA	UUAUCGAUC		GUUC
	protospacer	ATTCCATCA		TTTC
	crRNA	UUAUCGAUC		GUUC
	protospacer	GGTTACTCG		ATAA
KS1039	crRNA	UUGUCGAUU		GUUC
	protospacer	TACTTCTAC		CCTT
	crRNA	UUGUCGAUU		GUUC
	protospacer	ACTTACTAC		ACCA
	crRNA	UUGUCGAUU		GUUC
	protospacer	AGTGCAAAC		ATCA
	crRNA	UUGUCGAUU		GUUC
	protospacer	ATTTTTACT		TTTA
	crRNA	UUGUCGAUU		GUUC
	protospacer	TTTGAAACC		TTGC
	crRNA	UUGUCGAUU		GUUC
	protospacer	CATGTTTGC		CTAT
	crRNA	UUGUCGAUU		GUUC
	protospacer	AGCGGGCAT		GATT
	crRNA	CGAUC		GUUCUCGU
	protospacer	TAATA		GATTTCGT
	crRNA	CGAUC		GUUCUCGU
	protospacer	TAATA		TTTTTCGT
	crRNA	CGAUC		GUUCUCGU
	protospacer	TAATA		TTTTTCGG
	crRNA	CGAUC		GUUCUCGU
	protospacer	TAATA		TATTTCGT
	crRNA	CGAUC		GUUCUCGU
	protospacer	AATTT		TTTTTCGA
	crRNA	CGAUC		GUUCUCGU
	protospacer	TATGT		GATTTCGT
	crRNA	UAGUUGUCGAUC		GUUCUCGU
	protospacer	TAGAAATTAACT		GATCTAGA
	crRNA	UAGUUGUCGAUC		GUUCUCGU
	protospacer	ATTACTTTTACA		ATAACAAC
	crRNA	UAGUUGUCGAUC		GUUCUCGU
	protospacer	TTCTTATCTATA		TTCATGAA
	crRNA	UAGUUGUCGAUC		GUUCUCGU
	protospacer	AATTTAGATAGT		AAATGCCG
	crRNA	UAGUUGUCGAUC		GUUCUCGU
	protospacer	TAACATAAGATA		GATATATA
	crRNA	UAGUUGUCGAUC		GUUCUCGU
	protospacer	TAACCAGTAATA		AATATATA
	crRNA	UAGUUGUCGAUC		GUUCUCGU
	protospacer	TATTGACTTATG		GATATGTA
	crRNA	UAGUUGUCGAUC		GUUCUCGU
	protospacer	TAGTGACTCATG		GATATATA
	crRNA	UAGUUGUCGAUC		GUUCUCGU
	protospacer	TAATTTATTATT		TTATTTTT
08BA02176	crRNA	ACGAGAAU		GAUCGAUAACUA
	protospacer	ATGGAGAA		TGGTATTATAAA
	crRNA	ACGAGAAU		GAUCGAUAACUA
	protospacer	ACTCCAAT		TATGCCAGTTCA
	crRNA	ACGAGAAU		GAUCGAUAACUA
	protospacer	GATGTTAG		AGAGCGAGGACA
	crRNA	ACGAGAAU		GAUCGAUAACUA
	protospacer	TGATAATA		GAGTAGTTGATA
	crRNA	ACGAGAAU		GAUCGAUAACUA
	protospacer	ATGTCAAT		GTACATCAATAT
	crRNA	ACGAGAAU		GAUCGAUAACUA
	protospacer	TAAGTACT		TTACTAACTCCT
	crRNA	ACGAGAAU		GAUCGAUAACUA
	protospacer	ATAAATGT		TATCAAGAGTTT
	crRNA	ACGAGAAU		GAUCGAUAACUA
	protospacer	AATGTACA		GCGATCTATTTC
	crRNA	ACGAGAAU		GAUCGAUAACUA
	protospacer	AGAAACAG		GTTTAATCCCGA
	crRNA	ACGAGAAU		GAUCGAUAACUA
	protospacer	AATGACAG		GTTTAATCCCGA
	crRNA	ACGAGAAU		GAUCGAUAACUA
	protospacer	AATAACGG		GTTTAATCCCGA
	crRNA	ACGAGAAU		GAUCGAUAACUA
	protospacer	AGTGACAG		GTTTAATCCCGA
	crRNA	ACGAGAAU		GAUCGAUAACUA
	protospacer	AGTCACAG		GTTTAATCCCGA
	crRNA	ACGAGAAU		GAUCGAUAACUA
	protospacer	AGAAATAG		GTTTAATTCCGT
	crRNA	ACGAGAAU		GAUCGAUAACUA
	protospacer	AAAAATGT		TTGTGGTGGTTT
	crRNA	ACGAGAAU		GAUCGAUAACUA
	protospacer	AACAAAAT		GGAGAATAATAA
	crRNA	ACGAGAAU		GAUCGAUAACUA
	protospacer	GACAAAAT		GGAGAATAATAA
	crRNA	ACGAGAAU		GAUCGAUAACUA
	protospacer	GAAAATGT		TTGTGGTGGTTT
	crRNA	ACGAGAAU		GAUCGAUAACUA
	protospacer	GGCGAAGA		AAGAAGTTACAA
	crRNA	ACGAGAAU		GAUCGAUAACUA
	protospacer	ATTTGATT		TGTGCTCTGCAC
	crRNA	ACGAGAAU		GAUCGAUAACUA
	protospacer	CTGAACTT		TTTTGGTTATAT
	crRNA	ACGAGAAU		GAUCGAUAACUA
	protospacer	CTGAACTT		CTTCGGTTATAT
	crRNA	ACGAGAAU		GAUCGAUAACUA
	protospacer	CTGAACTT		CTTAGGTTATAT
	crRNA	ACGAGAAU		GAUCGAUAACUA
	protospacer	CTGAACTT		TTTAGGTTATAT
	crRNA	ACGAGAAU		GAUCGAUAACUA
	protospacer	CTGAACTT		TTTCGGTTATAT
	crRNA	ACGAGAAU		GAUCGAUAACUA
	protospacer	CTGATCTT		ATAAAACTATAT
	crRNA	ACGAGAAU		GAUCGAUAACUA
	protospacer	CCGAACTT		TTTAGGTTATAT
	crRNA	ACGAGAAU		GAUCGAUAACUA
	protospacer	CCGATCGT		ACATGGTTACAT
	crRNA	ACGAGAAU		GAUCGAUAACUA
	protospacer	CTGAACGT		TGATGGTTACTA
	crRNA	ACGAGAAC		GAUCGAUAACUA
	protospacer	GTAGCAAG		AGTTATTGGTAA
	crRNA	ACGAGAACU		AUUCGAUAACUA
	protospacer	GTGGTATAA		ATTTGGAAGAAA
